# Supplementary material for: Second Cancers in Classical Hodgkin Lymphoma and Diffuse Large B-Cell Lymphoma: A Systematic Review by the Fondazione Italiana Linfomi
Source: Cancers (Basel). 2022 Jan 20;14(3):519. doi: 10.3390/cancers14030519 (PMC8833346; doi:10.3390/cancers14030519)
Supplement: Supplementary file 1 [file cancers-14-00519-s001.zip]

Archive with 3 entries (3 files):
- Data S1_search strategies.pdf
- Table S1_data selection and extraction.xlsx
- Table S2_risk bias.xlsx
