# Supplementary material for: Second Cancers in Classical Hodgkin Lymphoma and Diffuse Large B-Cell Lymphoma: A Systematic Review by the Fondazione Italiana Linfomi
Source: Cancers (Basel). 2022 Jan 20;14(3):519. doi: 10.3390/cancers14030519 (PMC8833346; doi:10.3390/cancers14030519)
Supplement: Supplementary file 1 [file cancers-14-00519-s001.zip › Table S1_data selection and extraction.xlsx]

## Sheet: Istruzioni per compilazione
	Compilazione foglio eleggibilità
	Compilare una riga per ciascuno record selezionati a livello di screening titolo/abstract. Confermare l'eleggibilità (corrispondenza con il PICO) attraverso la lettura della publicazioni completa. Se lo studio è incluso, indicare YES e passare alla compilazione foglio tabella di evidenza. Se lo studio si ritiene escluso indicare NO e una breve spiegazione per l'esclusione (es. no control group, p…
	Compilazione foglio tabella estrazione dati
	*Note per la compilazione - Compilare una riga per ciascuno studio incluso nella revisione (cioè che rispetta il PICO corrispondente). Potete duplicare il foglio per i diversi PICO se necessario.
	Identificate gli studi con il cognome del primo autore e l'anno di pubblicazione, qualora uno studio fosse descritto in più pubblicazioni potete indicare le referenze aggiuntive nel campo "other publications, if relevant".
	Study design: inserite semplicemente se lo studio è una coorte, un RCT o una revisioni di tali studi.
	Population: Caratteristiche della popolazione target, HL, DLBCL, prima e/o seconda linea
	Sample size: numero dei pazienti inclusioni, totali e per braccio di trattamento
	Intervention and control: Tipo di intervento e di controllo con riferimento al PICO di interesse. Se ci sono più interventi/controlli di interesse duplicare la colonna
	Outcome measure(s) - as for PICO: elencare gli outcome valutati dallo studio che corrispondono a gli outcome di interesse del PICO - identificare l'outcome primario dello studio se possibile
	Other outcome measure(s) if relevant: elencare gli outcome valutati dallo studio rilevanti anche se non di interesse del PICO
	Main results: riportare i risultati dello studio sui singoli outcome di interesse come riduzione rischi assoluti/relativi, NNT, NNH, medie o mediane a seconda della misura utilizzata. Riportare sempre una misura dell'incertezza della stima (deviazione standard, Intervalli di confidenza) ed eventualmente la p di significatività statistica - Se ci sono più outcome di interesse duplicare la riga
	Main Conclusions: Riportare le conclusioni principali in poche righe. Riportare i fondi di finanziamento dello studio e altri conflitti di interesse se presenti e rilevanti.
	Comments: campo libero per annotare aspetti rilevanti non coperti dagli altri campi
	Compilazione foglio rischio di bias

## Sheet: Eleggibilità
PICO (RESEARCH QUESTION)	Study (first name, year)	Reference	Inclusion/Exclusion (YES/NO/UNCLEAR)	If excluded, reason
A	Second primary tumours in patients treated at an early age for Hodgkin's disease: Consequences for the follow-up (Aleman BMP; 2000)	Ned Tijdschr Geneeskd 2000; 144; 144:1517-16520	NO	full text not available
A	Overall survival impact of BEACOPP versus ABVD in advanced Hodgkin lymphoma: a pooled analysis of 4 randomized trials (Andrè M; 2016)	Haematologica 2016; 101(s5):19	YES
A	Long-term overall survival and toxicities of ABVD vs BEACOPP in advanced Hodgkin lymphoma: A pooled analysis of four randomized trials (Andrè M; 2020)	Cancer Med 2020; 9:6565-6575	YES
A	Event-free survival as a surrogate for overall survival in relapsed DLBCL after autologous transplant: a subgroup analysis of LY.12 and Coral (Assouline S; 2019)	Blood 2019; 134(s1):768	NO	outcome not available or not availabe for PICO population
A	Long-term survival after treatment for Hodgkin’s disease (1973–2002): improved survival with successive 10-year cohorts (Bessell EM; 2012)	Br J Cancer 2012; 107:531-536	NO	outcome not available or not availabe for PICO population
A	Chemotherapy alone versus chemotherapy plus radiotherapy for adults with early stage Hodgkin lymphoma (Blanck O; 2017)	Cochrane Database Syst Rev2017; 4:CD007110	NO	outcome not available or not availabe for PICO population
A	The risk of second malignant tumors and its consequences for the overall survival of Hodgkin's disease patients and for the choice of their treatment at presentation: analysis of 1524 cases consecutively treated at the Florence University Hospital (Cellai E; 2001)	Int J Radiat Oncol Biol Phys 2001; 49:1327-1337	NO	outcome not available or not availabe for PICO population
A	The role of radiotherapy for early stage Hodgkin's disease: limitations and perspectives (Cosset JM; 1998)	Ann Oncol 1998; 9(s5):S57-S62	NO	outcome not available or not availabe for PICO population
A	Appropriate surveillance for late complications in patients in remission from Hodgkin lymphoma (Darrington DL; 2012)	Curr Hematol Malig Rep 2012; 7:200-207	NO	other review, not systematic
A	Epidemiological profile and treatment outcomes in young adults (19–29 years of age) treated for cancer in a tertiary Hospital in Sao Paulo, Brazil (Fonseca de Jesus VH; 2017)	J Adolesc Young Adult Oncol 2017; 6:333-340	NO	outcome not available or not availabe for PICO population
A	Conditional long-term survival among diffuse large B-cell lymphoma (DLBCL) patients treated with autologous hematopoietic cell transplantation (AHCT) (El Asmar J; 2017)	Blood 2017; 130(s1):3437	NO	outcome not available or not availabe for PICO population
A	Survival after Hodgkin lymphoma (Favier O; 2009)	Cancer 2009; 115:1680-1691	NO	outcome not available or not availabe for PICO population
A	Optimisation of chemotherapy and radiotherapy for untreated Hodgkin lymphoma patients with respect to second malignant neoplasms, overall and progression-free survival: individual participant data analysis (Franklin J; 2017)	Cochrane Database Syst Rev 2017; 9:CD008814	YES
A	Chemotherapy, radiotherapy and combined modality for Hodgkin's disease, with emphasis on second cancer risk (Franklin J; 2005)	Cochrane Database Syst Rev 2005; 4:CD003187	NO	other population
A	Conventional immunochemotherapy (R-CHOEP) vs high-dose immunochemotherapy (R-MegaCHOEP) in younger patients with high-risk aggressive B-cell lymphoma: 10-year long-term follow-up of a German Lymphoma Alliance (GLA) study (Frontzek F; 2019)	Blood 2019; 134(s1):1589	YES
A	Rituximab plus high-dose chemotherapy (MegaCHOEP) or conventional chemotherapy (CHOEP-14) in young, high-risk patients with aggressive B-cell lymphoma: 10-year follow-up of a randomised, open-label, phase 3 trial (Frontzek F; 2021)	Lancet Haematol 2021; 8:e267-277	YES
A	Outcome of secondarv myeloid malignancy in Hodgkin’s disease: the BNLI experience (Harrison CN; 1998)	Eur J Haematol 1998; 61:109-112	NO	outcome not available or not availabe for PICO population
A	Balancing risks and benefits of therapy for patients with favorable-risk limited-stage Hodgkin lymphoma. The role of doxorubicin, bleomycin, vinblastine, and dacarbazine chemotherapy alone (Hay AE; 2014)	Hematol Oncol Clin N Am 2014; 28:49-63	NO	outcome not available or not availabe for PICO population
A	Acute leukemia after the treatment for Hodgkin's disease (Henry-Amar M; 1993)	Hematol Oncol Clin N Am 1993; 7:389-387	NO	other review, not systematic
A	Late complications after Hodkin's disease (Henry-Amar M; 1996)	Ann Oncol 1996; 7(s4):S115-S126	NO	other review, not systematic
A	Does the incidence of treatment-related toxicity plateau after radiation therapy: the long-term impact of integral dose in Hodgkin’s lymphoma survivors (Holtzman AL; 2019)	Adv Radiat Oncol 2019; 4:699-705	NO	outcome not available or not availabe for PICO population
A	Long-term survival in Hodgkin's disease relative impact of mortality, second tumors, infection, and cardiovascular disease (Mauch PM; 1995)	Cancer J Sci Am 1995; 1: 33-42.	NO	full text not available
A	Is there convincing evidence for the use of chemotherapy alone in patients with limited stage Hodgkin’s lymphoma? (Meyer RM; 2005)	Eur J Haematol 2005; 75(s66):115-120	NO	outcome not available or not availabe for PICO population
A	ABVD alone vs radiation-based therapy in limited-stage Hodgkin's lymphoma (Meyer RM; 2012)	N Engl J Med 2012; 366:399-408	NO	data already included
A	Second cancers in Hodgkin’s lymphoma long-term survivals: A 60-year single institutional experience with real-life cohort of 871 patients (Petrakova K; 2018)	Int J Clin Pract 2018; 72:e13235	NO	outcome not available or not availabe for PICO population
A	Outcome in Hodgkin's disease: A 20-year cohort of patients (Ranaghan L; 1998)	Ulster Med J 1998; 67:91-98	NO	outcome not available or not availabe for PICO population
A	Long term outcome of patients with relapsed/refractory Hodgkin lymphoma treated at a single institution over 25 years (Romejko-Jarosinska J; 2018)	Hemasphere 2018; 2:54	NO	outcome not available or not availabe for PICO population
A	Survivorship program: Second malignancies in lymphoma survivors (Simula MP; 2016)	Haematologica 2016; 101:749	NO	outcome not available or not availabe for PICO population
A	Ewing sarcoma-family tumors that arise after treatment of primary childhood cancer (Spunt SL; 2006)	Cancer 2006; 107:201-206	NO	outcome not available or not availabe for PICO population
A	Long-term survivorship at a price: late-term, therapy-associated toxicities in the adult Hodgkin lymphoma patient (Straus DJ; 2011)	Ther Adv Hematol 2011; 2:111-119	NO	other review, not systematic
A	Elderly Hodgkin lymphoma - Multicenter retrospective data analysis from the Czech Hodgkin Lymphoma Registry (Sýkorová A; 2017)	Blood 2017; 130(s1):2792	NO	outcome not available or not availabe for PICO population
A	Modeling long-term survival in chemotherapy-only versus combined modality therapy in patients with early stage unfavorable Hodgkin lymphoma Involving the mediastinum (Tuttle S; 2016)	Blood 2016; 128(22):2356	NO	outcome not available or not availabe for PICO population
A	Breast cancer in female survivors of childhood, adolescent or young adult cancer after radiotherapy involving the chest for their primary malignancy (Van Dijk IWEM; 2012)	Cochrane Database Syst Rev 2012; 9:CD010045	NO	outcome not available or not availabe for PICO population
A	Therapy-related myeloid neoplasms in lymphoma survivors: Reducing risks (Al Juhaishi T; 2019)	Best Pract Res Clin Haematol2019; 32:47-53	NO	outcome not available or not availabe for PICO population
A	Patterns of failure and survival outcomes after total lymphoid irradiation and high-dose chemotherapy with autologous atem cell transplantation for relapsed or refractory classical Hodgkin lymphoma (Paudel N; 2019)	Int J Radiat Oncol Biol Phys 2019; 104:436-446	YES
A	Strategies for caring for the well cancer survivors (Arnold MJ; 2018)	J Fam Pract2018; 67:624-635	NO	outcome not available or not availabe for PICO population
A	Lenalidomide plus R-CHOP21 in newly diagnosed diffuse large B-cell lymphoma (DLBCL): long-term follow-up results from a combined analysis from two phase 2 trials (Castellino A; 2018)	Blood Cancer J 2018; 8:108-115	YES
A	Incidence of first and second primary cancers diagnosed among people with HIV, 1985–2013: a population-based, registry linkage study (Hessol NA; 2018)	Lancet HIV 2018; 5:e647-e655	NO	outcome not available or not availabe for PICO population
A	Second primary cancers in non-Hodgkin lymphoma: Bidirectional analyses suggesting role for immune dysfunction (ChattopadhiayayS; 2018)	Int J Cancer 2018; 143:2449-2457	NO	outcome not available or not availabe for PICO population
A	A pilot study evaluating chemotherapy tolerability for breast cancer patients who have received prior treatment and chest radiation for Hodgkin Lymphoma (Watson PA; 2018)	Cancer Treat Res Commun 2018; 15:1-6	NO	outcome not available or not availabe for PICO population
A	Trends in the risks of secondary cancers in patients with Hodgkin lymphoma (Kumar V; 2018)	Clin Lymphoma Myeloma Leuk 2018; 9:576-589	NO	outcome not available or not availabe for PICO population
A	Engagement with INSPIRE, an online program for hematopoietic cell transplantation survivors (Syrjala KL; 2018)	Biol Blood Marrow Transplant 2018; 24:1692-1698	NO	outcome not available or not availabe for PICO population
A	Mutual risks of cutaneous melanoma and specific lymphoid neoplasms: second cancer occurrence and survival (Herr MR; 2018)	J Natl Cancer Inst 2018; 110:1248-1258	NO	outcome not available or not availabe for PICO population
A	Association of treatment for Hodgkin lymphoma with estrogen receptor status of subsequent breast cancer (Withrow DR; 2018)	JAMA Oncol 2018; 4:414-416	NO	outcome not available or not availabe for PICO population
A	Risk of second primary cancers in cancer patients treated with cisplatin: a systematic review and meta-analysis of randomized studies (Liang F; 2017)	BMC Cancer 2017; 17:871--882	NO	outcome not available or not availabe for PICO population
A	Excess mortality among 10-year survivors of classical Hodgkin lymphoma in adolescents and young adults (Xavier AC; 2018)	Am J Hematol 2018; 93:238-245	NO	outcome not available or not availabe for PICO population
A	Secondary malignant neoplasms, progression-free survival and overall survival in patients treated for Hodgkin lymphoma: a systematic review and meta-analysis of randomized clinical trials (Eichenauer DA; 2017)	Haematologica 2017; 102:1748-1757	NO	data already included
A	Breast cancer risk after radiation therapy for Hodgkin lymphoma: influence of gonadal hormone exposure (Krul IM; 2017)	Int J Radiat Oncol Biol Phys 2017; 99:843-853	NO	outcome not available or not availabe for PICO population
A	Segundas neoplasias en pacientes adultos receptores de un trasplante de progenitores hematopoyéticos (Torrent A; 2017)	Med Clin (Barc) 2017; 150:421-427	NO	outcome not available or not availabe for PICO population
A	Life years lost attributable to late effects after radiotherapy for early stage Hodgkin lymphoma: The impact of proton therapy and/or deep inspiration breath hold (Rechner LA; 2017)	Radiother Oncol 2017;125:41-47	NO	outcome not available or not availabe for PICO population
A	Therapeutic radiation for lymphoma and risk of second primary malignant mesothelioma (Chang ET; 2017)	Cancer Causes Control 2017; 28:971-979	NO	outcome not available or not availabe for PICO population
A	Infradiaphragmatic irradiation and high procarbazine doses increase colorectal cancer risk in Hodgkin lymphoma survivors (van Eggermond AM; 2017)	Br J Cancer 2017; 117:306-314	NO	outcome not available or not availabe for PICO population
A	Subsequent primary malignancies after diffuse large B-cell lymphoma in the modern treatment era (Tao L; 2017)	Br J Haematol 2017; 178:72-80	NO	outcome not available or not availabe for PICO population
A	Second cancer risk assessments after involved-site radiotherapy for mediastinal Hodgkin lymphoma (Mazonakis M; 2017)	Med Phys 2017; 44:3866-3874	NO	outcome not available or not availabe for PICO population
A	Male breast cancer as a second primary cancer: Increased risk following lymphoma (Farr DE; 2017)	The Oncologist 2017; 22:895-900	NO	outcome not available or not availabe for PICO population
A	Second primary malignant neoplasms and survival in adolescent and young adult cancer survivors (Keegan THM; 2017)	JAMA Oncol 2017; 3:1554-1557	NO	outcome not available or not availabe for PICO population
A	Long-term follow-up of contemporary treatment in early-stage Hodgkin lymphoma: updated analysis of the German Hodgkin Lymphoma Study Group HD7, HD8, HD10, and HD11 trials (Sasse S; 2017)	J Clin Oncol 2017; 35:1999-2007	NO	data already included
A	Two cycles of doxorubicin, bleomycin, vinblastine, and dacarbazine plus extended-field radiotherapy is superior to radiotherapy alone in early favorable Hodgkin’s lymphoma: Final results of the GHSG HD7 trial (Engert A; 2007)	J Clin Oncol 2007; 25:3495-3502	YES
A	Involved-field radiotherapy is equally effective and less toxic compared with extended-field radiotherapy after four cycles of chemotherapy in patients with early-stage unfavorable Hodgkin’s lymphoma: Results of the HD8 trial of the German Hodgkin’s Lymphoma Study Group (Engert A; 2003)	J Clin Oncol 2003; 21:3601-3608	NO	data already included
A	Reduced treatment intensity in patients with early-stage Hodgkin’s lymphoma (Engert A; 2010)	N Engl J Med 2010; 363:640-652	NO	data already included
A	Intensified chemotherapy and dose-reduced involved-field radiotherapy in patients with early unfavorable Hodgkin's lymphoma: Final analysis of the German Hodgkin Study Group HD11 trial (Eich HT; 2010)	J Clin Oncol 2010; 28:4199-4206	NO	data already included
A	Age over fifty-five years at diagnosis increases risk of second malignancies after autologous transplantation for patients with Hodgkin lymphoma (Pingali SR; 2017)	Biol Blood Marrow Transplant 2017; 23:1059-1063	YES
A	Risk of second cancer in Hodgkin lymphoma survivors and influence of family history (Sud A; 2017)	J Clin Oncol 2017; 35:1584-1590	NO	outcome not available or not availabe for PICO population
A	Stomach cancer following Hodgkin lymphoma, testicular cancer and cervical cancer: A pooled analysis of three international studies with a focus on radiation effects (Gilbert ES; 2017)	Radiat Res 2017; 187:186-195	NO	outcome not available or not availabe for PICO population
A	Breast cancer following radiation for Hodgkin lymphoma: Clinical scenarios and risk-reducing strategies (Overholser L; 2016)	Oncology (Williston Park) 2016; 30:1063-1070	NO	outcome not available or not availabe for PICO population
A	Morbidity and mortality differences between hematopoietic cell transplantation survivors and other cancer survivors (Chow EJ; 2017)	J Clin Oncol 2017; 35:306-313	NO	other population
A	Therapy-related acute myeloid leukemia following treatment of lymphoid malignancies (Bertoli S; 2016)	Oncotarget 2016; 7:85937-85947	NO	outcome not available or not availabe for PICO population
A	Late sffects following treatment of Hodgkin lymphoma during childhood and adolescence. Results of the Hodgkin lymphoma late effects research project (Dörffel W; 2016)	Klin Padriatr 2016; 228:286-293	NO	other population
A	Risk of second primary malignancies among cancer survivors in the United States, 1992 through 2008 (Donin N; 2016)	Cancer 2016; 122:3075-3086	NO	outcome not available or not availabe for PICO population
A	Incidence and epidemiology of non-Hodgkin lymphoma and risk of second malignancy among 22466 survivors in Israel with 30years of follow-up (Tadmor T; 2017)	Hematol Oncol 2017; 35:599-607	NO	outcome not available or not availabe for PICO population
A	Secondary acute myeloid leukemia in survivors of Hodgkin lymphoma (Bhatt VR; 2016)	Future Oncol 2016; 12:1565-1575	NO	outcome not available or not availabe for PICO population
A	Effects of radiotherapy on the risk of developing secondary malignant neoplasms in Hodgkin’s lymphoma survivors (Abou-Antoun T; 2016)	Asian Pac J Cancer Prev 2016; 17:749-754	NO	outcome not available or not availabe for PICO population
A	A national study on conditional survival, excess mortality and second cancer after high dose therapy with autologous stem cell transplantation for non-Hodgkin lymphoma (Smeland KB; 2016)	Br J Haematol 2016; 173:432-443	NO	outcome not available or not availabe for PICO population
A	Late mortality, secondary malignancy and hospitalisation in teenage and young adult survivors of Hodgkin lymphoma: report of the Childhood/Adolescent/Young Adult Cancer Survivors Research Program and the BC Cancer Agency Centre for Lymphoid Cancer (Bhuller KS; 2016)	Br J Haematol 2016; 172:757-768	NO	outcome not available or not availabe for PICO population
A	Single or tandem autologous stem-cell transplantation for first-relapsed or refractory Hodgkin lymphoma: 10-year follow-up of the prospective H96 trial by the LYSA/SFGM-TC study group (Sibon D; 2016)	Haematologica 2016; 101:474-481	YES
A	Long-term results of the HD2000 trial comparing ABVD versus BEACOPP versus COPP-EBV-CAD in untreated patients with advanced Hodgkin lymphoma: A study by Fondazione Italiana Linfomi (Merli F; 2016)	J Clin Oncol 2016; 34:1175-1181	NO	data already included
A	Second cancer risk up to 40 years after treatment for Hodgkin's lymphoma (Schaapveld M; 2015)	N Engl J Med 2015; 373:2499-2511	YES
A	Rituximab and risk of second primary malignancies in patients with non-Hodgkin lymphoma: a systematic review and meta-analysis (Fleury I; 2016)	Ann Oncol 2016; 27:390-297	NO	other population
A	Six versus eight cycles of bi-weekly CHOP-14 with or without rituximab in elderly patients with aggressive CD20+ B-cell lymphomas: a randomised controlled trial (RICOVER-60) (Pfreundschuh M; 2008)	Lancet Oncol 2008; 9:105-116	NO	other population
A	CHOP-like chemotherapy with or without rituximab in young patients with good-prognosis diffuse large-B-cell lymphoma: 6-year results of an open-label randomised study of the MabThera International Trial (MInT) Group (Pfreundschuh M; 2011)	Lancet Oncol 2011; 12:1013-1022	NO	outcome not available or not availabe for PICO population
A	Salvage regimens with autologous transplantation for relapsed large B-cell lymphoma in the rituximab era (Gisselbrecht C; 2010)	J Clin Oncol 2010; 28:4184-4190	NO	outcome not available or not availabe for PICO population
A	Long-term outcome of patients in the LNH-98.5 trial, the first randomized study comparing rituximab-CHOP to standard CHOP chemotherapy in DLBCL patients: a study by the Groupe d’Etudes des Lymphomes de l’Adulte (Coiffier B; 2010)	Blood 2010; 116:2040-2045	YES
A	High-risk, advanced-stage Hodgkin lymphoma: The impact of combined escalated BEACOPP and ABVD treatment in patients who rapidly achieve metabolic complete remission on interim FDG-PET/CT scan (Kedmi M; 2016)	Acta Haematol 2016; 135:156-161	NO	outcome not available or not availabe for PICO population
A	Lung cancer and other second neoplasms after treatment of Hodgkin lymphoma (Almagro-Casado E; 2016)	Clin Transl Oncol 2016; 18:99-106	NO	outcome not available or not availabe for PICO population
A	Defining AML and MDS second cancer risk dynamics after diagnoses of first cancers treated or not with radiation (Radivoyevitch T; 2016)	Leukemia 2016; 30:285-294	NO	outcome not available or not availabe for PICO population
A	Risk factors for melanoma among survivors of non-Hodgkin lymphoma (Lam CJK; 2015)	J Clin Oncol 2015; 33:3096-3104	NO	outcome not available or not availabe for PICO population
A	Low-dose consolidation radiation therapy for early stage unfavorable Hodgkin lymphoma (Torok JA; 2015)	Int J Radiat Oncol Biol Phys 2015; 92:54-59	YES
A	Conditional survival and excess mortality after high-dose therapy with autologous stem cell transplantation for adult refractory or relapsed Hodgkin lymphoma in Norway (Smeland KB; 2015)	Haematologica 2015; 100:e240-e243	NO	outcome not available or not availabe for PICO population
A	Risk assessment of second primary cancer according to histological subtype of non-Hodgkin lymphoma (Rossi C; 2015)	Leuk Lymph 2015; 56:2876-2882	NO	outcome not available or not availabe for PICO population
A	Risk of second malignancies in patients with early-stage classical Hodgkin’s lymphoma treated in a modern era (LeMieux MH; 2015)	Cancer Med 2015; 4:513-518	NO	outcome not available or not availabe for PICO population
A	Second primary head and neck cancer after Hodgkin lymphoma: A population-based study of 44,879 survivors of Hodgkin lymphoma (Chowdhry AK; 2015)	Cancer 2015; 121:1436-1445	NO	outcome not available or not availabe for PICO population
A	Pancreatic cancer risk after treatment of Hodgkin lymphoma (Dores GM; 2014)	Ann Oncol 2014; 25:2073-2079	NO	outcome not available or not availabe for PICO population
A	Second solid cancers after allogeneic hematopoietic cell transplantation using reduced-intensity conditioning (Ringdén O; 2014)	Biol Blood Marrow Transplant 2014; 20:1777-1784	NO	other population
A	Risk of multiple primary malignancies following treatment of Hodgkin lymphoma (van Eggermond AM; 2014)	Blood 2014; 124:319-327	NO	data already included
A	Second cancer risk in adults receiving autologous haematopoietic SCT for cancer: a population-based cohort study (Bilmon IA; 2014)	Bone Marrow Transpl 2014; 49:691-698	NO	outcome not available or not availabe for PICO population
A	Age-time risk patterns of solid cancers in 60 901 non-Hodgkin lymphoma survivors from Finland, Norway and Sweden (Bermejo JL; 2014)	Br J Haematol 2014; 164:675-683	NO	outcome not available or not availabe for PICO population
A	Thyroid malignancies in survivors of Hodgkin lymphoma (Michaelson EM; 2014)	Int J Radiat Oncol Biol Phys 2014; 88:636-641	NO	outcome not available or not availabe for PICO population
A	Therapy-related acute myeloid leukemia and myelodysplastic syndromes in patients with Hodgkin lymphoma: a report from the German Hodgkin Study Group (Eichenauer DA; 2014)	Blood 2014; 123:1658-1664	NO	data already included
A	Disparate survival and risk of secondary non-Hodgkin lymhoma in histologic subtypes of Hodgkin lymphoma: A population based study (Ali S; 2014)	Leuk Lymph 2014; 55:1570-1577	NO	outcome not available or not availabe for PICO population
A	Therapy-related myeloid neoplasms after autologous hematopoietic stem cell transplantation in lymphoma patients (Akhtari M; 2013)	Cancer Biol Ther 2013; 14:1077-1088	NO	outcome not available or not availabe for PICO population
A	Stomach cancer risk after treatment for Hodgkin lymphoma (Morton LM; 2013)	J Clin Oncol 2013; 31:3369-377	NO	outcome not available or not availabe for PICO population
A	Long-term risk of secondary skin cancers after radiation therapy for Hodgkin’s lymphoma (Daniëls LA; 2013)	Radiother Oncol 2013; 109:140-145	NO	outcome not available or not availabe for PICO population
A	Long-term follow up of patients with human immunodeficiency virus infection and advanced stage Hodgkin's lymphoma treated with doxorubicin, bleomycin, vinblastine and dacarbazine (Xicoy B; 2013)	Haematologica 2013; 98:e85-e86	NO	other population
A	Combined-modality therapy for early-stage Hodgkin lymphoma: Maintaining high cure rates while minimizing risks (Kelsey CR; 2012)	Oncology (Williston Park) 2012; 26:1182-1189	NO	other review, not systematic
A	Long term complications in Hodgkin's lymphoma survivor (Kilickap S; 2012)	Tumori 2012; 98:601-606	NO	outcome not available or not availabe for PICO population
A	Increased risk of second lung cancer in Hodgkin’s lymphoma survivors: A meta-analysis (Ibrahim EM; 2012)	Lung 2013; 191:117-134	NO	other population
A	Long-term outcomes after high dose therapy and autologous haematopoietic cell rescue for refractory/relapsed Hodgkin lymphoma (Minn AY; 2012)	Br J Haematol 2012; 159:329-339	YES
A	Risk of second breast cancer in female Hodgkin’s lymphoma survivors: A meta-analysis (Ibrahim EM; 2012)	BMC Cancer 2012; 12:197	NO	other population
A	Risk, characteristics, and prognosis of breast cancer after Hodgkin's lymphoma (Veit-Rubin N)	Oncologist 2012; 17:783-791	NO	outcome not available or not availabe for PICO population
A	Secondary head and neck cancer in patients with history of hematological malignancy (Chung JC; 2012)	Head Neck 2012; 35:729-732	NO	outcome not available or not availabe for PICO population
A	Impact of consolidation radiation therapy in stage III-IV diffuse large B-cell lymphoma with negative post-chemotherapy radiologic imaging (Dorth JA; 2012)	Int J Radiat Oncol Biol Phys 2012; 84:762-767	NO	outcome not available or not availabe for PICO population
A	Declining use of radiotherapy in stage I and II Hodgkin's disease and its effect on survival and secondary malignancies (Koshy M; 2012)	Int J Radiat Oncol Biol Phys 2012; 82:619-625	NO	outcome not available or not availabe for PICO population
A	Late effects in the era of modern therapy for Hodgkin lymphoma (Hodgson DC; 2011)	Hematology Am Soc Hematol Educ Program 2011; 2011:323-329	NO	other review, not systematic
A	Lung malignancies after Hodgkin lymphoma: disease characteristics, detection methods and clinical outcome (Schoenfeld JD; 2012)	Ann Oncol 2012; 23:1813-1818	NO	outcome not available or not availabe for PICO population
A	Second cancers following Hodgkin’s lymphoma: radiation therapy once more (Meadows AT; 2011)	Ann Oncol 2011; 23:2539-2540	NO	outcome not available or not availabe for PICO population
A	Second cancer risk after chemotherapy for Hodgkin’s lymphoma: A collaborative British cohort study (Swerdlow AJ; 2011)	J Clin Oncol 2011; 29:4096-4104	NO	data already included
A	Survival after second primary lung cancer: A population-based study of 187 Hodgkin lymphoma patients (Milano MT; 2011)	Cancer 2011; 117:5538-5547	NO	outcome not available or not availabe for PICO population
A	Characteristics and outcomes of breast cancer in women with and without a history of radiation for Hodgkin's lymphoma: A multi-institutional, matched cohort study (Elkin EB; 2011)	J Clin Oncol 2011; 29:2446-2473	NO	outcome not available or not availabe for PICO population
A	Risk for second malignancies in non-Hodgkin’s lymphoma survivors: a meta-analysis (Pirani M; 2011)	Ann Oncol 2011; 22:1845-1858	NO	other population
A	Risk factors for the development of secondary malignancy after high-dose chemotherapy and autograft, with or without rituximab: A 20-year retrospective follow-up study in satients with lymphoma (Tarella C; 2011)	J Clin Oncol 2011; 29:814-824	YES
A	Second malignancy risks after non-Hodgkin’s lymphoma and chronic lymphocytic leukemia: Differences by lymphoma subtype (Morton LM; 2010)	J Clin Oncol 2010; 28:4935-4944	NO	outcome not available or not availabe for PICO population
A	Risk of second cancer after lymphohematopoietic neoplasm (Royle JS; 2011)	Int J Cancer 2011; 129:910-919	NO	outcome not available or not availabe for PICO population
A	Risk of breast cancer according to clinicopathologic features among long-term survivors of Hodgkin’s lymphoma treated with radiotherapy (Dores GM; 2010)	Br J Cancer 2010; 103:1081-1084	NO	outcome not available or not availabe for PICO population
A	State-of-the-art issues in Hodgkin’s lymphoma survivorship (Baxi SS; 2010)	Curr Oncol Rep 2010; 12:366-373	NO	outcome not available or not availabe for PICO population
A	Breast cancer following Hodgkin’s disease: The experience of the University of Florence (Meattini I; 2010)	Breast J 2010; 16:290-296	NO	data already included
B	Xavier, 2015	Leukemia & Lymphoma, 2015; Early Online: 1–5	NO	No comparison between old and new RT field/dose
B	van Eggermond, 2017	British Journal of Cancer (2017), 1–9 | doi: 10.1038/bjc.2017.177	NO	No comparison between old and new RT field/dose
B	M. Tomaszewski,2017	Journal of Medical radiation Sciences,2017	NO	case report
B	Michael Schaapveld,2015	NEJMed ,2015, vol 373, N°26, 2499-2511	YES
B	Chirayu G. Patel,2017	ROB 24527	YES
B	MATTHEW KOSHY,	Int. J. Radiation Oncology Biol. Phys., Vol. 82, No. 2, pp. 619–625, 2012	NO	No comparison between old and new RT field/dose
B	Franklin J,2017	Cochrane Database of Systematic Reviews	YES
B	Jessica L. Conway	ROB 23845	YES
B	Melissa H. LeMieux,2014	Cancer Medicine	NO	No comparison between old and new RT field/dose
B	A. Foss Abrahamsen, 2002	Annals of Oncology 13: 1786–1791, 2002	NO	No comparison between old and new RT field/dose
B	Delphine S_x0001_en_x0001_ecal,	Cancer 2008;112:846–55.	NO	No comparison between old and new RT field/dose
B	ALFRED TINGER,	Int. J. Radiation Oncology Biol. Phys.. Vol. 37, No. 4, pp. 865-870, 1997	NO	No comparison between old and new RT field/dose
B	A. K. Ng	Annals of Oncology 17: 1693–1697, 2006	NO	No comparison between old and new RT field/dose
B	Danielle D. Gervais-Fagnou	Oncology 1999:57:224–231	NO	No comparison between old and new RT field/dose
B	DAVID K. GAFFNEY,	Int. J. Radiation Oncology Biol. Phys., Vol. 49, No. 2, pp. 539–546, 2001	NO	No comparison between old and new RT field/dose
B	Franklin J,2005	Cochrane Database of Systematic Reviews	YES
B	De bruin,2009	J Clin Oncol 27:4239-4246. © 2009	YES
B	Le miex, 2015	cancer medicine	YES
B	Hibraim,2012	BMC Cancer	NO	No comparison between old and new RT field/dose
B	Favier ,2009	Cancer	NO	No comparison between old and new RT field/dose
B	travis,2005	J national C Instit	NO	No comparison between old and new RT field/dose
B	Swerdlow,1992		NO	No comparison between old and new RT field/dose
C	advani 2012	Annals of Oncology 24: 1044–1048, 2013 doi:10.1093/annonc/mds542	NO	No follow-up plan scheduled
C	AVILES 2000	Leuk Lymphoma. 2000 Oct;39(3-4):311-9. doi: 10.3109/10428190009065830	NO	No follow-up plan scheduled
C	aviles 2018	Aviles, A., et al. (2018). "Risk of a second neoplasm on long-term survivors of Hodgkin's lymphoma." Precision Radiation Oncology 2(3): 89-93	NO	No follow-up plan scheduled
C	BALLOVA 2005	Ann Oncol. 2005 Jan;16(1):124-31. doi: 10.1093/annonc/mdi023.	NO	No PiCO criteria (Unknown time to develop sec tum)
C	Bröckelmann 2018	Dtsch Arztebl Int. 2018 Aug 6;115(31-32):535-540. doi: 10.3238/arztebl.2018.0535.	NO	No PICO criteria
C	brusamolino 2006	Clin Cancer Res. 2006 Nov 1;12(21):6487-93. doi: 10.1158/1078-0432.CCR-06-1420	NO	No follow-up plan scheduled
C	casanovas 2019	Lancet Oncol. 2019 Feb;20(2):202-215. doi: 10.1016/S1470-2045(18)30784-8	NO	No PICO criteria (FU <5yrs)
C	di biase 2014	Efficacy and toxicity of chemo-radiotherapy in Hodgkinís lymphoma: A single institution experience." Radiotherapy and Oncology 111: S3-S4	NO	No PICO criteria
C	franklin 2017	Cochrane Database Syst Rev. 2017 Sep 13;9(9):CD008814. doi: 10.1002/14651858.CD008814.pub2	NO	No PICO criteria
C	frick 2018	JCO Clin Cancer Inform. 2018 Dec;2:1-10. doi: 10.1200/CCI.18.00015	NO	No PICO criteria
C	ha 2014	J Am Coll Radiol. 2014 Nov;11(11):1026-1033.e3. doi: 10.1016/j.jacr.2014.07.038.	NO	No PICO criteria
C	hodgson 2008	Hematol Oncol Clin North Am. 2008 Apr;22(2):233-44, vi. doi: 10.1016/j.hoc.2008.01.004.	NO	No PICO criteria
C	HORST 2016	Am J Clin Oncol. 2016 Apr;39(2):114-9. doi: 10.1097/COC.0000000000000025.	NO	No follow-up plan scheduled
C	howell 2009	Br J Cancer. 2009 Aug 18;101(4):582-8. doi: 10.1038/sj.bjc.6605215.	YES
C	ibrahim 2012	BMC Cancer. 2012 May 28;12:197. doi: 10.1186/1471-2407-12-197	NO	No PICO criteria
C	ibrahim 2013	Lung. 2013 Feb;191(1):117-34. doi: 10.1007/s00408-012-9418-4	NO	No PICO criteria
C	Kilickap 2012	Tumori. Sep-Oct 2012;98(5):601-6. doi: 10.1700/1190.13201	NO	No follow-up plan scheduled
C	linton 2010	Linton, et al. (2010). "Hodgkin lymphoma: A Uk screening study for treatment induced lung cancer holystic (pilot phase)." Haematologica 95: S38.	NO	No PICO criteria
C	mariscotti 2013	Radiol Med. 2013 Apr;118(3):401-14. doi: 10.1007/s11547-012-0862-2. Epub 2012 Aug 8. Breast cancer surveillance in patients treated by radiotherapy for Hodgkin's lymphoma. G Mariscotti 1, M Durando, G Ghione, A Luparia, E Regini, C Alfieri, P P Campanino, P Gavarotti, E Brignardello, G Gandini. DOI: 10.1007/s11547-012-0862-2	YES
C	meattini 2010	Breast J. May-Jun 2010;16(3):290-6. doi: 10.1111/j.1524-4741.2010.00904.x	NO	No follow-up plan scheduled
C	petrakova 2018	Int J Clin Pract . 2018 Jul 16;e13235. doi: 10.1111/ijcp.13235.	NO	No PICO criteria
C	raj 2005-2006	Breast Dis. 2005-2006;23:53-65. doi: 10.3233/bd-2006-23108	NO	No follow-up plan scheduled
C	rigter 2017	Rigter et al. BMC Cancer (2017) 17:112 DOI 10.1186/s12885-017-3089-8	NO	No PICO criteria (on going study)
C	sibon 2016	Haematologica 2016 Volume 101(4):474-481	NO	No follow-up plan scheduled
C	van Leeuwen 2016	Hematology Am Soc Hematol Educ Program. 2016 Dec 2;2016(1):323-330. doi: 10.1182/asheducation-2016.1.323.	NO	No PICO criteria
C	bloom 2006	Bloom JR et al. Breast cancer screening in women surviving Hodgkin disease. Am J Clin Oncol. 2006 Jun;29(3):258-66. doi: 10.1097/01.coc.0000209447.63640.5a.	NO	No follow-up plan scheduled
C	Das 2006	Das P, Ng AK, Earle CC, et al. Computed tomography screening for lung cancer in Hodgkin’s lymphoma survivors: decision analysis and cost-effectiveness analysis. Ann Oncol 2006;17(5):785–93.	NO	No PICO criteria
C	Diller 2002	Diller L, Medeiros Nancarrow C, Shaffer K, et al. Breast cancer screening in women previously treated for Hodgkin’s disease: a prospective cohort study. J Clin Oncol 2002;20(8):2085–91.	YES
C	wattson2014	Wattson DA et al. Low-dose chest computed tomography for lung cancer screening among Hodgkin lymphoma survivors: a cost-effectiveness analysis. Int J Radiat Oncol Biol Phys. 2014 Oct 1;90(2):344-53. doi: 10.1016/j.ijrobp.2014.06.013. Epub 2014 Aug 4.	NO	No PICO criteria
C	Ng 2013	Ng AK, Garber JE, Diller LR, et al. Prospective study of the efficacy of breast MRI and mammographic screening in survivors of Hodgkin lymphoma. J Clin Oncol 2013;31:2282-8.	YES
C	kwong 2008	Kwong A et al. Mammographic screening in women at increased risk of breast cancer after treatment of Hodgkin's disease. Breast J. 2008 Jan-Feb;14(1):39-48. doi: 10.1111/j.1524-4741.2007.00524.x	YES
C	lee 2008	Lee L et al. Screening mammography for young women treated with supradiaphragmatic radiation for Hodgkin's lymphoma. Ann Oncol. 2008 Jan;19(1):62-7. doi: 10.1093/annonc/mdm440. Epub 2007 Sep 17	YES
C	COIFFIER 2010	Blood. 2010 Sep 23;116(12):2040-5. doi: 10.1182/blood-2010-03-276246.	NO	No follow-up plan scheduled
C	Pfreundschuh 2011	Lancet Oncol. 2011 Oct;12(11):1013-22. doi: 10.1016/S1470-2045(11)70235-2	NO	No follow-up plan scheduled
C	Elkin 2011	Elkin EB, Klem ML, Gonzales AM, et al. Characteristics and outcomes of breast cancer in women with and without a history of radiation for Hodgkin’s lymphoma: a multi-institutional, matched cohort study. J Clin Oncol 2011;29:2466-73.	YES
C	henderson 2010	Henderson TO et al. Systematic review: surveillance for breast cancer in women treated with chest radiation for childhood, adolescent, or young adult cancer. Ann Intern Med. 2010 Apr 6;152(7):444-55; W144-54. doi: 10.7326/0003-4819-152-7-201004060-00009.	NO	No PICO criteria: sistematic review

## Sheet: tab dati PICO A 
Study (first name, year)	reference	other publications, if relevant	study design	population	study duration	follow-up	sample size	intervention	control group	outcome measure(s) - as for PICO	other outcome measure(s) if relevant	Main results	Main conclusions	Comments
Long-term overall survival and toxicities of ABVD vs BEACOPP in advanced Hodgkin lymphoma: A pooled analysis of four randomized trials (Andrè M; 2020)	Cancer Med 2020; 9:6565-6575	abstract published in 2016	pooled analysis of RCT	first line cHL patients in advanced stage	2011-2016	median 7 years	1227 pts	605 BEACOPP	622 ABVD	second neoplasia		Sixty-three secondary cancers occurred during follow-up in 61 patients (one patient experienced three secondary cancers). Secondary cancers are reported in Table 3. The incidence of secondary cancers per 1000 person-years was 6.3% (95% CI 4.29-9.39) in ABVD arm vs 9.6% (95% CI 4.29-13.25) in BEACOPP arm. Six cases of solid tumors occurred in pa- tients who also received previous radiotherapy. Thi…	Frontline use of BEACOPP increased PFS, early haematological toxicity, secondary leukemia incidence but halved the need of ASCT.
Optimisation of chemotherapy and radiotherapy for untreated Hodgkin lymphoma patients with respect to second malignant neoplasms, overall and progression-free survival: individual participant data analysis (Franklin J; 2017)	Cochrane Database Syst Rev 2017; 9:CD008814		systematic review/ metaanalysis	first-line cHL patients	1984-2010	different median for study questions (between 6.7 and 10.8 years)	21 eligible trials with eligible treatment comparisons; IPD obtained for 16 trials, 9498 pts	different according to trials	different according to trials	second neoplasia		In patients treated with chemotherapy the omission of additional radiotherapy probably reduces SM incidence (Peto odds ratio (OR) 0.43, 95% confidence interval (CI) 0.23 to 0.82, low quality of evidence), corresponding to an estimated reduction of 8-year SM risk from 8% to 4%. The authors observed that the decrease would be particularly true for sAML. There was insufficient evidence to determine …	The risk of secondary AML/MDS is increased but efficacy is improved among patients treated with intensified chemo protocols. Treatment decisions must be tailored for individual patients. Consolidating RT is associated with an increased rate of SM therefore it appears important to define which patients can safely be treated without RT after chemo, both for early and advanced stages. For early stag…
Rituximab plus high-dose chemotherapy (MegaCHOEP) or conventional chemotherapy (CHOEP-14) in young, high-risk patients with aggressive B-cell lymphoma: 10-year follow-up of a randomised, open-label, phase 3 trial (Frontzek F; 2021)	Lancet Haematol 2021; 8:e267-277	abstract published in 2019	RCT	first-line, high-risk DLBCL young patients	2003-2009	median 9.3 years	275 pts randomized, 262 pts intention to treat	132 R-MegaCHOEP	130 R-CHOEP	second neoplasia		22 secondary malignancies were reported in the intention-to-treat population; in 12 (9%) of 127 patients in the R-CHOEP-14 group and ten (8%) of 126 patients in the R-MegaCHOEP group (table 2). There were two (2%) cases of acute myeloid leukaemia and one (1%) case of myelodysplastic syndrome in each treatment group, one (1%) Hodgkin lymphoma and eight solid tumours (6%) in the R-CHOEP-14 group, a…	We did not find any difference in the frequency of secondary neoplasms between treatment groups, despite the large dose escalation of cyclophosphamide (cumulative 16·5 g/m2 vs 6·0 g/m2) and etoposide (cumulative 4·0g/m2vs2·4g/m2)in theR-MegaCHOEP group.Only three patients in each treatment group developed a secondary myelodysplastic syndrome or acute myeloid leukaemia.
Patterns of failure and survival outcomes after total lymphoid irradiation and high-dose chemotherapy with autologous atem cell transplantation for relapsed or refractory classical Hodgkin lymphoma (Paudel N; 2019)	Int J Radiat Oncol Biol Phys 2019; 104:436-446		retrospective cohort study	relapsed/refractory HL patients	1993- 2016	median 5.6 years (range, 1.8-17.7 years)	89 pts	TLI+CBCDA-CY-VP16 and ASCT	NA	second neoplasia		The median age at the time of transplant for these patients was 31 years (range, 18-55 years). Eight of the 89 patients had developed SM at a median of 5.6 years (range, 1.8-17.7 years) from the time of transplant. Five patients developed hematologic malignancies; 3 patients solid tumors. Three of the patients with subsequent hematologic malignancies had received MOPP (nitrogen mustard, vincristi…	The small number of patients receiving each chemotherapy precluded analysis of difference in survival outcomes based on type of salvage chemotherapy received. In addition, shorter follow-up time in this cohort is a limitation for analysis of secondary malignancies that typically manifest much later after cytotoxic treatments. Considering the limitations and biases inherent to retrospective data, …
Lenalidomide plus R-CHOP21 in newly diagnosed diffuse large B-cell lymphoma (DLBCL): long-term follow-up results from a combined analysis from two phase 2 trials (Castellino A; 2018)	Blood Cancer J 2018; 8:108-115		pooled analysis of prospective trials	untreated DLBCL patients, all stages	2008-2013	median 5.1 years	112 pts	R-CHOP21 with lenalidomide	NA	second neoplasia		Second malignancies were observed in seven patients (6.3%): one (0.9%) case of therapy-related secondary acute myeloid leukemia; six cases of other not therapy-related second tumors (two (1.8%) cases of second lymphoma (one T-cell and one mucosa-associated lymphoid tissue (MALT) lymphoma), one metastatic adenocarcinoma of unknown origin, one prostatic cancer, one rectal adenocarcinoma, and one no…	The incidence of second malignancies was comparable with patients treated with R-CHOP In our cohort, the cumulative incidence at 5 years was 0.9% and 5.4% respectively. Indeed, considering the median age of patients, prostatic cancer and tumor of the skin are quite common in this population..
Two cycles of doxorubicin, bleomycin, vinblastine, and dacarbazine plus extended-field radiotherapy is superior to radiotherapy alone in early favorable Hodgkin’s lymphoma: Final results of the GHSG HD7 trial (Engert A; 2007)	J Clin Oncol 2007; 25:3495-3502		RCT	first-linea cHL patients, early favourable, age 16-75 years	1994-1998	median observation time 87 months	627 pts (311 control arm, 316 intervention arm)	2 ABVD + EFRT 30 Gy	EFRT 30 Gy + boost IFRT 10 Gy	second neoplasia		Total number of secondary malignancies was 39 (6.2%). There were three AML/MDS, 14 NHLs, 21 solid tumors, and one CML. The most often reported solid cancers included small-cell lung (5 cases), skin (4 cases), and breast (3 cases). Eleven of the solid tumors occurred in irradiated areas, three occurred in nonirradiated areas, and for seven tumors it was unknown or unclear (data not shown). There w…	Importantly, the trial reported here at a median observation time of 87 months showed no difference in number and type of secondary malignancies between CMT (n 􏰀 18) and EF-RT alone (n 􏰀 21). With the caveat that more events will occur with longer follow-up, at this time there is no increased risk of second- ary malignancies after CMT as compared with EF-RT alone.	EFRT not used anymore
Age over fifty-five years at diagnosis increases risk of second malignancies after autologous transplantation for patients with Hodgkin lymphoma (Pingali SR; 2017)	Biol Blood Marrow Transplant 2017; 23:1059-1063		retrospective cohort study	relapsed/refractory HL patients	4 years	median 80 months	310 pts	ASCT with BEAM conditioning, mobilization with ifosfamide and etoposide	NA	second neoplasia		Cumulative incidence of SM was 11% in the entire cohort. 13 MDS/AML, 3 basal cell carcinomas, 2 squamous cell cancers, 1 prostate cancer, 1 MPN, 1 sarcoma. The incidence of SM was significantly higher in pts aged >55 years at diagnosis (30% versus 8%; P < .001). Even after exclusion of second skin cancers, there was still a significantly higher incidence of SM in those who were older than 55 year…	All patients who received alkylating agent–based chemotherapy were younger and had a higher rate of second malignancies (HR, 9.2; P < .001) compared with patients who were treated with ABVD. Age >55 years by itself was associated with higher risk of secondary AML/MDS, even in patients who needed 2 or fewer apheresis session
Single or tandem autologous stem-cell transplantation for first-relapsed or refractory Hodgkin lymphoma: 10-year follow-up of the prospective H96 trial by the LYSA/SFGM-TC study group (Sibon D; 2016)	Haematologica 2016; 101:474-481		retrospective cohort study	relapsed/refractory HL patients	1995-2002	median 10.3 years	245 pts (150 poor risk (refractory and unfavourable relapse)	poor risk: tandem ASCT (1st CBVM or BEAM, 2nd cytarabine and melphalan associated with TBI (no previuos RT) or busulphan (previous RT); other patients single ASCT with BEAM conditioning	NA	second neoplasia		16 SM occurred. Overall, from inclusion, the 10- and 15-year cumulative incidences of SM were 8% and 15%, respectively. According to whether the patients were intermediate- or poor-risk, the 10-year cumulative incidences of SM were 15% and 1.5%, respectively. Considering only patients who did not relapse after completing ASCT, the 10- and 15-year cumulative incidences of SM were 9% and 13%, respe…	In the present study, considering patients who did not relapse after completing single ASCT (intermediate-risk group), the 10- and 15-year cumulative incidences of SM were 16% and 24%, respectively, which are higher than in retrospective studies. These results suggest that special attention to SM should be recommended. The relatively low cumulative incidence of SM in the poor-risk patients who di…
Low-dose consolidation radiation therapy for early stage unfavorable Hodgkin lymphoma (Torok JA; 2015)	Int J Radiat Oncol Biol Phys 2015; 92:54-59		retrospective cohort study	first line HL patients, early unfavourable	1994-2012	median 5 years	90 pts	chemo (ABVD 88%) + RT	NA	second neoplasia		Seven secondary malignancies were diagnosed: 2 basal cell carcinomas, 2 non-Hodgkin lymphomas, 1 colon cancer, 1 sAML, and 1 small-cell lung cancer. The median time for diagnosis of SM was 10 years (range: 1-14 years), but the 3 hematological malignancies all occurred within 3 years of diagnosis. One patient was a limited stage follicular lymphoma in the left inguinal who was treated with RT alon…	Our data further suggest that toxicity following low- dose RT is likely significantly less than that of historical observations, with only 1 patient developing a second malignancy in-field and no apparent cardiac morbidity. Given the low number of events in our study, a formal toxicity analysis with regard to dose was not feasible.
Long-term outcomes after high dose therapy and autologous haematopoietic cell rescue for refractory/relapsed Hodgkin lymphoma (Minn AY; 2012)	Br J Haematol 2012; 159:329-339		retrospective cohort study	relapsed/refractory HL patients undergoing ASCT and surviving > 2 years	1988-2002	median 10.2 years	154 pts	VP16+CY with TBI or BCNU or CCNU	NA	second neoplasia		There were 20 SM, 18 occurring >= 2 years from ASCT, two developed within the first 2 years after ASCT. The 5-, 10-, and 15-year cumulative incidence of developing a SM was 5%, 8%, and 12%, respectively. Of 20 patients diagnosed with a SM, 13 had died of their second cancer at the time of this analysis; the causes of death included MDS/leukaemia (n = 8), lung cancer (2), colon cancer, gastric can…	The risk ratio of SM was 1.5 (95% CI, 0.9–2.42) compared with cHL patients receiving non-ASCT therapy. ASCT survivors may be at increased risk of death from cHL and other causes compared with the general population, but not compared with the cHL population as a whole.
Risk factors for the development of secondary malignancy after high-dose chemotherapy and autograft, with or without rituximab: A 20-year retrospective follow-up study in satients with lymphoma (Tarella C; 2011)	J Clin Oncol 2011; 29:814-824		retrospective cohort study	relapsed/refractory HL patients, first line and relapsed/refractory NHL patients	1985-2005	median 7 years (6.9 years for HL, 6.9 years for high-grade NHL)	234 pts with cHL; 569 pts with high-grade NHL	high dose sequential therapy	NA	second neoplasia		The study included 234 patients with relapsed or refractory cHL, who were considered separately, but did not considered as a separate group the 569 patients with DLBCL, who were part of a “high-grade” category which included also Burkitt lymphoma. We decided therefore to report the cumulative incidences of sMDS/sAML and secondary solid malignancies only for the cHL patients. In these patients the…	In this study the cumulative incidence of solid tumors was lower compared to that reported by the Dana Farber group with autograft after a TBI-containing regimen in 605 patients with B-cell non-Hodgkin’s lymphoma, and comparable to that reported in studies with conventional chemotherapy. Advanced age and post-transplant RT were two of the three factors associated with tumor development.
Second cancer risk up to 40 years after treatment for Hodgkin's lymphoma (Schaapveld M; 2015)	N Engl J Med 2015; 373:2499-2511		retrospective cohort study	HL patients surviving more than 5 years, 15-50 years at diagnosis	1965-2000	median 19.1 years	3905 pts	chemotherapy and/or radiotherapy	NA	second neoplasia		During this period 1055 SM were observed in 908 patients; a third cancer developed in 130 patients, and a fourth developed in 17. The risk of a SM among patients who had been treated for cHL was higher than the incidence of cancer in the general population (SIR, 4.6; 95% confidence interval [CI], 4.3 to 4.9), which resulted in 121.8 excess cancers per 10,000 person-years. Breast cancer contribute…	The risk of second solid cancers did not appear to be lower among patients treated in the most recent calendar period studied (1989–2000) than among those treated in earlier periods. The awareness of an increased risk of second cancer remains crucial for survivors of Hodgkin’s lymphoma.	EFRT widely used until 2000. Treatment changed over time; patients who were treated in the period from 1989 through 2000 received smaller radiation target volumes, anthracycline-containing chemotherapy, lower doses of alkylating agents, and less frequent infradiaphragmatic irradiation than those who were treated in the two earlier periods
Long-term outcome of patients in the LNH-98.5 trial, the first randomized study comparing rituximab-CHOP to standard CHOP chemotherapy in DLBCL patients: a study by the Groupe d’Etudes des Lymphomes de l’Adulte (Coiffier B; 2010)	Blood 2010; 116:2040-2045		RCT	first-line, 60-80 years-old DLBCL patients	1998-2000	10 years	399 pts (202 interventional arm, 197 control arm)	R-CHOP21	CHOP21	second neoplasia		Forty-three patients (10.8%) developed another cancer after entering the study, 22 in the CHOP arm and 21 in the R-CHOP arm. Twenty-eight of these patients died, 16 in the CHOP arm, with death being secondary to the second cancer in 12 patients, and 12 in the R-CHOP arm, with death being secondary to the second cancer in 10 patients. Three patients developed a third cancer, 1 in the CHOP arm and …	The risk of death due to other diseases or secondary cancers was not higher in the R-CHOP group.

## Sheet: tab dati PICO B
Study (first name, year)	reference	other publications, if relevant	study design	population	study duration	follow-up	sample size	intervention	control group	outcome measure(s) - as for PICO	other outcome measure(s) if relevant	Main results	Main conclusions	Comments
Reduced mortality risk in the recent era in early-stage Hodgkin lymphoma patients treated with radiation therapy with or without chemotherapy (Patel CG; 2018)	Int J Radiat Oncol Biol Phys 2018; 100:498-506.		retrospective	1541 pts HD early stage, 1541 stage I-II HD age inf 20 yrs 447, sup 20 yrs 1094	pts treated 1968-2007	median 15,2 years	before 1983 492 pts mFU 30,3 years 1983-1992 438 pts mFU 20,8 years 1992-2007 611 pts mFU 90, years	IFRT	EFRT	10-yrs Os and 15years OS for death for cardiac and second tumor		10-yrs OS 84%, 91% 92% ( p inf 0,01) 15years OS 78%, 85%, 88%. The most recently treated cohort received lower RT doses to smaller fields, and was more likely to have received ABVD had lower risk of death of second cancer	there was a trend of lower risk of death from second malignancy and cardiac disease, in more recently-treated patients, though this did not reach statistical significance, likely due to the small number of events within each treatment era.	also included pediatric patients
Second cancers risk up to 40 years after treatment for Hodgkin's lymphoma (Schaapveld M; 2015)	N Engl J Med 2015; 373:2499-2511		retrospective	3905 pts Hodgkin L 15-24 yr 36%; over 25 year 64%	pts treated 1965-2000	median 19,1 years		smaller field	mantle field	cumulative incidence of second solid cancers and risk of second solid cancers		all cancer HR 0,63 breast cancer HR 0,37 field radiotherapy not including the axilla had a much lower risk of a second solid cancer and breast cancer than patients who received complete mantle-field radiotherapy	multivariable analysis showed that patients who received supradiaphragmatic field radiotherapy not including the axilla had a much lower risk of a second solid cancer than patients who received complete mantle-field radiotherap who received supradiaphragmatic field radiotherapy not including the axilla had a much lower risk of a second solid cancer than patients who received complete mantle-field…	also included pediatric patients
Secondary breast cancer risk by radiation volume in women with Hodgkin lymphoma (Conway JL; 2017)	Int J Radiat Oncol Biol Phys 2017; 97:35-41.		retrospective	734 pts Hodgkin ; also patients pediatric (20-25%)	pts treated 1961-2009	median Fup 18 years ( 1-48 y)	Mantel Field 231 pts; Small Filed RT (IFRT, INRT, ISRT) 185 pts ; CHT only 318 pts: median RT dose 35 Gy ( 15,8-52 Gy)	smaller field RT	mantel field	The 20-year cumulative incidences, after accounting for death and loss to followup as competing risks, were MRT: 7.5%; SFRT: 3.1%; and chemotherapy-only: 2.0% (p=0.01)		multivariable model, subjects treated with MRT had a 3.3–fold (p=0.01) and 2.9-fold (p=0.004) increased risk of SBC in comparison to those treated with SFRT and CO, respectively	This study confirms that large volume mantle radiotherapy is associated with a markedly increased risk of SBC; however, more modern small volume radiotherapy is not associated with a greater risk of SBC than chemotherapy-alone.	also included padiatric patients
Breast cancer risk in female survivors of Hodgkin’s lymphoma: Lower risk after smaller radiation Volumes (De Bruin ML; 2009)	J Clin Oncol 2009; 27: 4239-4246		retrospective	1122 female HL, age below 20 years 27.7%	treated 1965-1995	median fup 17,8 years	mantel field 744 pts; mediastianl RT (+- axillary) 188 pts	mediastianl RT (+- axillary)	mantel field	cumulative incidence of BC (IBC and DCIS together) with death as a competing risk more after first treatment for HL.		Mantle field irradiation (involving the axillary, mediastinal, and neck nodes) was associated with a 2.7-fold increased risk (95% CI, 1.1 to 6.9) compared with similarly dosed (36 to 44 Gy) mediastinal irradiation alone.	Reduction of radiation volume appears to decrease the risk for BC after HL.	In addition, shorter duration of intact ovarian function after irradiation is associated with a significant reduction of the risk for BC , also included pediatric patients
Risk of second malignancies in patients with early-stage classical Hodgkin’s lymphoma treated in a modern era (LeMieux MH; 2015)	Canc Med 2015; 4: 513-518.		retrospective	8807 stage I-II HL, median age at diagnosis was 32 years (range: 2–85). Below 16 year 5% ; 16-25 27% ;	treated 1988-2009	7.2 years (range: 0–22).	two groups by year of diagnosis (1988–1999 and 2000–2009).	IF-RT	EF-RT (subtotal nodal radiation).	Freedom from second malignancy (FFSM) was the primary endpoint of this analysis.		1). On multivariate analysis, treatment before 2000 (P = 0.02) and older age (36 years and older) (P < 0.01) was associated with a worse FFSM, with a trend toward worse FFSM for females (P = 0.08)	Our analysis suggests that in patients treated with RT for stage I or II cHL, treatment prior to 2000 had a slightly higher risk of second malignancy compared to treatment in 2000 and later	Information regarding the details of RT (field size, beam energy, dose, and fractionation) and the use of chemotherapy was not available from the SEER database. Also included pediatric patients

## Sheet: tab dati PICO C
Study (first name, year)	reference	other publications, if relevant	study design	population	study duration	follow-up	sample size	intervention	control group	outcome measure(s) - as for PICO	other outcome measure(s) if relevant	Main results	Main conclusions	Comments	reccomandation or future project
The UK national breast cancer screening programme for survivors of Hodgkin lymphoma detects breast cancer at an early stage (Howell SJ; 2009)	Br J Cancer 2009;101:582-588.		report of screening programme	women treated with SRT before 36 years in UK(nel campione probabile limte di età poco inf 18aa)	first invitation 2003 and second in 2004, report updated 2009		417 pts invited to participate at screening, 243 accepted	Screening in women >/=8 years after ISRT and at least 25-years-old, whichever occurred late: <25yrs No imaging; 25–29yrs Annual MRI±US; 30–50yrs Annual mammo±MRI/US; >50yrs 3 yearly mammo as for gen pop	women who not accepted screening partecipation	suggest that the screening strategy is appropriate for early detection, although the number of cases is small.		Of 417 women, 23 (5.5%) have been diagnosed with BC. Of 5 BCs diagnosed within the screening programme, none involved axillary lymph nodes compared with 7 of 13 (54%) diagnosed outside the programme	The screening programme appears to detect BC at an early stage with acceptable biopsy rates
Breast cancer surveillance in patients treated by radiotherapy for Hodgkin's lymphoma (Mariscotti G; 2013)	Radiol Med 2013 118:401-414.		retrospective	women who had all undergone RT between 1980 and 2010 for HL (Torino) and were referred to Radiology Department for early follow-up breast imaging	Mean duration of breast surveillance was 10.8 (range, 2–25) years. Mean interval between radiation therapy and first follow-up imaging was 5.5 (range, 1–18) years	Mean duration of breast surveillance was 10.8 (range, 2–25) years. Mean interval between radiation therapy and first follow-up imaging was 5.5 (range, 1–18) years	54 pts, mean age of 26.1 years (range, 8–71 years) at the time of HL diagnosis, >20 years old in 36/54 cases	Based on age, the 54 pts underwent individualised breast follow-up: – pts ≤30 yrs: clinical and US examination, supplemented by mammo if diagnostic suspicion; – pts >30 yrs: clinical and US examination and bilateral mammo in the two standard projections (craniocaudal and mediolateral oblique) supplemented, whenever needed, by magnification views	none	The purposes of our study were to: (1) estimate the RR of BC in women who underwent RT for HL, and (2) study the features of the diagnosed BC on conventional imaging [mammography and ultrasound (US)]		7 invasive bBC were detected (6/54, 11.1%), five of which were unilateral and one bilateral metachronous (first onset at 14 years and second at 25 years after radiotherapy), six cases were classified as stage T1 and one as stage T4 (carcinomatous mastitis)	Our study confirms that patients treated with radiotherapy for HL have a higher RR of developing breast carcinoma and that they need, as a consequence, to undergo adequate breast surveillance protocols	suggest the use of MR imaging in patients ≤30 years of age and who have undergone radiation therapy for HL and as a complementary method to US/mammography in patients >30, as suggested for women with BRCA mutations.
Prospective study of the efficacy of breast magnetic resonance imaging and mammographic screening in survivors of Hodgkin lymphoma (Ng AK; 2013)	J Clin Oncol 2013; 31:2282-2288.		prospective, approved by the Dana-Farber/Harvard Cancer Center institutional review board)	women with a history of chest irradiation for HL at age <35years who were > 8 years beyond treatment .Age at HL therapy, Median 23 Range 12-35 (115pts >18yrs)	participants underwent yearly mammograms and breast MRI during the 3-year study period		148 women previously treated with mantle irradiation for HL …..134 women with at least one set of scan	efﬁcacy of breast MRI compared with mammographic screening; Participants underwent yearly mammograms and breast MRI during the 3-year study period ; a total of 63 biopsies were performed in 45 women; 18 biopsies (29%) showed a malignancy		Eighteen of the biopsies (29%) showed a malignancy	the overall sensitivity of mammography for breast cancer detection was 68% as compared with 67%for breast MRI(P_x0002_1.0). The use of both screening modalities increased the sensitivity to 94%	our study did not ﬁnd breast MRI to be more sensitive than mammogram for breast cancer detection in HL survivors. However, the addition of breast MRI to mammogram did lead to the detection of ﬁve additional early breast malignancies missed by mammogram and improved the overall sensitivity of breast cancer detection from 68% to 94%.	The consistent detection of early disease each year during the study period highlights the importance of regular breast cancer screening in this population.	The high frequency of ER-positive cases in our cohort suggests that there may be a role for hormonal chemoprevention in these patients.
Characteristics and outcomes of breast cancer in women with and without a history of radiation for Hodgkin's lymphoma: a multi-institutional, matched cohort study (Elkin EB; 2011)	J Clin Oncol 2011; 29:2466-2473.		observational case-control	breast cancer diagnosed from 1980 to 2006 after RT for HL were identiﬁed from eight North American hospitals and were matched three-to-one with patients with sporadic breast cancer by age, race, and year of breast cancer diagnosis	not specified	not specified	253 women with a history of radiotherapy for HL diagnosed with breast cancer between1980 and 2006		matched with 741 women who had breast cancer and no history of HL.	Overall survival (Fig 1D) was poorer in HL survivors than in patients with sporadic breast cancer	Median follow-up after breast cancer diagnosis was 4.6 years for HL survivors and was 5.2years for the matchedpatients with sporadic breast cancer	HL survivors were more likely to have breast cancer detected by screening mammography (40% v33%),were more likely to be diagnosed at an earlier stage(ie, ductal carcinoma in situ or stage I;61%v42%),were less likely to have axillary lymphnode involvement(25%v39%),and were more likely to present with bilateral disease(6%v2%)	Most breast tumors that develop after HL are detectable by mammography, and implementation of routine screening has increased the proportion of patients diagnosed at earlier stages
Mammographic screening in women at increased risk of breast cancer after treatment of Hodgkin's disease (Kwong A; 2008)	Breast J 2008; 14:39-48.	Bloom JR et al. Breast cancer screening in women surviving Hodgkin disease. Am J Clin Oncol. 2006 Jun;29(3):258-66. doi: 10.1097/01.coc.0000209447.63640.5a.	randomized to early (2 weeks) vs. late (6 months) telephone counseling	contacted by mail a cohort of 297 women between 25 and 55 years of age who had received thoracic irradiation (>25Gy) before 35 years of age for HD with or without chemotherapy at Stanford	not specified	not specified	471 women with Rt for HD at Stanford, after exclusion 297 were contacted by mail, 167 responded positively	167 women who returned a signed consent form and pre-test questionnaire were sent a letter that included information on their risk for breast cancer, other secondary malignancies, heart disease, and infections potentially associate with their prior HD therapy. Women were advised to have a program of breast cancer screening, including selfexamination, periodic professional breast examination and s…	early vs late telephone counceling	Completion of mammography during the period of the study was reported by 115 of the 167 subject; The average age at study was 40.4 years of age (range: 26–55 years); 99 mammo were reviewed, 17 recalled ; 7 of the 17 women with abnormal mammograms were recommended for biopsy, 1 with DCIS	Three other women were found to have signiﬁcant breast pathology shortly after they received information about their breast cancer risks but did not submit their outside mammograms for review.	among the 115 women who reported completion of mammography during the period of this study, four (3.5%) were diagnosed with DCIS and two of these had, at least, microscopic evidence for invasive cancer. Three of these patients were diagnosed solely because of calciﬁcations observed on mammography. In the fourth, mammography conﬁrmed suspicious ﬁndings noted on self-examination and professional cl…	Secondary breast cancers were frequently diagnosed at an attained age that was earlier than encompassed by routine general population screening guideline. nformation on screening mammography given to our group of women resulted in compliance rates for screening mammography of 69%	Overall, four of the 167 women in the cohort consenting to study (including those with or without available mammograms) had breast cancer diagnosed in the study period, resulting in a breast cancer diagnosis rate of 2.4%	we therefore recommend screening begins at 10 years post-HD treatment or at age 40, whichever comes ﬁrst. Yearly imaging is also recommended in view of the shortened sojourn time of breast cancer in young women. MRI is being evaluated to screen younger women at high risk
Breast cancer screening in women previously treated for Hodgkin's disease: a prospective cohort study (Diller L; 2002)	J Clin Oncol 2002; 20:2085-2091.	….We have recently begun a pilot trial of tamoxifen chemoprevention in HD survivors, and a study of breast magnetic resonance imaging for these patients is under way --> ng 2013	prospective cohort study	women aged 20 to 50 at the time of ﬁrst contact... HD before age 30 and must have undergone mantle irradiation that must have occurred at least 8 years before enrollment		The median time of follow-up in the cohort is 3.1 years (range, 0 to 4.2 years). Annual follow-up was conducted through medical records, telephone, and/or mailed questionnaires	identify 167 eligible women. Of these, 120 were contacted successfully either by mail or on presentation to clinic and 90 participated	this study investigated patient awareness of breast cancer risk and patient screening behavior and assessed the utility of mammographic screening in HD survivors	NONE---- a recent clinical database review of the 77 nonparticipants revealed two women with a diagnosis of BC during the study period, compared with 10 with BC in the 90 women in the cohort. We do not know whether nonparticipants are more or less likely to be aware of their breast cancer risk, and we were unable to assess screening behavior in the nonparticipants	2 BC were detected during baseline evaluations. In the follow-up period of the study, additional 10 BC ---in our original group of 90 women, a total of 10 developed 12 BC, 8 unilateral and 2 bilateral cancer-----All 12 cancers were ductal; 2 DCIS, and 10 were invasive ductal carcinoma. All 12 lesions were detectable on mammo, All invasive tumors were T1 (size<2 cm), except for two multifocal tumo…	The median age at BC diagnosis was 43 years (range, 29 to 50 years). The median time from HD to BC diagnosis was 19.5 years (range, 12 to 28 years)-----A total of 21 cancers were diagnosed in this small cohort in a relatively short time, this extraordinarily high risk of malignancy in a relatively young group of patients should alert clinicians to the need for active follow-up of HD patients duri…	In our original group of 90 women, a total of 10 developed 12 BC, 8 unilateral and 2 bilateral cancer----2BC were detected at baseline. In the intervening years of the study, with a median follow-up time of 3.1 years, an additional 8 women have developed 10 BC. All of the cancers were mammographically detectable. Most of the tumors were small and without evidence of nodal involvement. Nine nonbre…	Screening by mammography can detect small, node-negative breast cancers in these patients.---- Multivariate analysis revealed that older patients who understood that they were at high risk and received risk information from an oncologist were seven times more likely than patients without this proﬁle to have had a mammogram in the previous 2 years	Patients who had been followed by an oncologist were more likely to understand that they were at higher risk. However, women who perceived themselves to be at higher risk were not more likely to have had a mammogram in the previous 2 years, suggesting that few care providers had adopted a policy of early screening---women, at the time of enrollment in the study, were not universally aware of thei…	In the current study, mammo screening began at 8 years after RT and was recommended every other year until age 30 and then annually. Others have recommended beginning annual mammo at 8 years from treatment; mammog 5 years after RT or at age 40, whichever occurs ﬁrst, baseline mammo at 5 years after RT and then annually at 10 years; and, for pediatric HD survivors, a baseline study at age 25 and t…
Screening mammography for young women treated with supradiaphragmatic radiation for Hodgkin's lymphoma (Lee L; 2008)	Ann Oncol 2008; 19:62-67.	hodgson 2008???	prospective surveillance study	women treated for HL with SRT before age 30 participating in a high-risk screening clinic. Median age at HL diagnosis was 22 years (range, 9–31) and median age at time of inception into clinic was 35, representing a median period of 13 years since HL diagnosi	from 1997 to 2006	Median age at ﬁrst mammogram was 36 years and decreased with more recent year of diagnosis. median of 5 years of surveillance (range, 1–9)----Median age at BC diagnosis was 40 years (range, 32–51) following a median latent period from completion of HL treatment of 16 years (range, 13–28)	A total of 360 eligible women were identiﬁed and invited to participate by mailed letter; A total of 115 of 360 (32%) eligible female HL survivors agreed to be seen in the high-risk clinic (Table 1) at least one time; 100 pts participated in annual surveillance	Starting 8 years after treatment, women received annual mammography and clinical follow-up---- Mammographic screening was initiated at median age <40, which is earlier than recommended for the general population	none	Twelve of the 100 participating women (12%) were diagnosed with BC after a median of 5 years of surveillance (range, 1–9). Seven BCs presented as palpable masses [six invasive, one ductal carcinoma in situ (DCIS)], ﬁve were detected by mammography (one invasive, four DCIS)	While derived from a single center, this is the largest prospective study with the longest follow-up reported to date evaluating annual mammography for BC screening in female HL survivors, using a protocol that meets or exceeds the minimum screening recommendations endorsed in current consensus guideline	screening mammo detected ﬁve of the total 12 BC cases (42%). The 7 other cases presented with palpable cancers and 6 of these were large, invasive ductal carcinomas with nodal involvement.---TheSE results indicate that screening mammography may be effective at detecting DCIS, but may be inadequate for early invasive BC detection in this high-risk population	Despite earlier initiation of mammographic screening, most BCs were detected clinically and had unfavorable pathologic characteristics. Alternatively, the interval diagnosis of BC despite annual screening mammography may reﬂect more rapid tumor growth in radiation-induced BC.---Evaluation of more intensive screening and the contribution of MRI for earlier detection is warranted	Before the start of this program at our center, 73% of HL survivors with secondary BCs presented symptomatically or with palpable masses---- our study shows that active screening with mammography detects some secondary BCs, but a substantial proportion of cases continue to be detected clinically. ----The utility of screening mammography in our HL survivors may be limited by the young age and prem…	We have adopted a BC screening strategy incorporating annual MRI in addition to mammography for female HL survivors and are evaluating the increased detection provided by interval breast MRI screening
