# Supplementary material for: Second Cancers in Classical Hodgkin Lymphoma and Diffuse Large B-Cell Lymphoma: A Systematic Review by the Fondazione Italiana Linfomi
Source: Cancers (Basel). 2022 Jan 20;14(3):519. doi: 10.3390/cancers14030519 (PMC8833346; doi:10.3390/cancers14030519)
Supplement: Supplementary file 1 [file cancers-14-00519-s001.zip › Table S2_risk bias.xlsx]

## Sheet: ROB_rct
Reference (authors, journal, year)	PICO
		BIAS
		Random sequence generation (selection bias)	Allocation concealment (selection bias)	Blinding of participants and personnel (performance bias)	Blinding of outcome assessment (detection bias)	Incomplete outcome data (attrition bias)	Selective reporting (reporting bias)	Altri Commenti
Two cycles of doxorubicin, bleomycin, vinblastine, and dacarbazine plus extended-field radiotherapy is superior to radiotherapy alone in early favorable Hodgkin’s lymphoma: Final results of the GHSG HD7 trial (Engert A et al, J Clin Oncol 2007)	A	low risk	low risk	high risk	low risk	low risk	low risk
Rituximab plus high-dose chemotherapy (MegaCHOEP) or conventional chemotherapy (CHOEP-14) in young, high-risk patients with aggressive B-cell lymphoma: 10-years follow-up of a randomized, open-label, phase 3 trial. (Frontzek F et al, Lancet Haematol 2021)	A	low risk	low risk	high risk	low risk	low risk	low risk
Long-term outcome of patients in the LNH-98.5 trial, the first randomized study comparing rituximab-CHOP to standard CHOP chemotherapy in DLBCL patients: a study by the Groupe d’Etudes des Lymphomes de l’Adulte (Coiffier B et al, Blood 2010)	A	low risk	low risk	high risk	low risk	low risk	low risk
Mammographic screening in women at increased risk of breast cancer after treatment of Hodgkin's disease (Kwong A et al, Breast J 2008)	C	low risk	unclear risk	high risk	high risk	low risk	low risk

## Sheet: New castle_CASE CONTROL  
Reference (authors, journal, year)	PICO	BIAS- case control study
		Per le categorie Selection ed Exposure: Per ogni item valutato riportare la lettera relativa alla risposta data e l'eventuale asterisco.Per la categoria Comparability si può dare più di una risposta e relativo asterisco
		Selection				Comparability	Exposure
		1) Is the case definition adequate? a) yes, with independent validation * b) yes, eg record linkage or based on self reports c) no description	2) Representativeness of the cases a) consecutive or obviously representative series of cases * b) potential for selection biases or not stated	3) Selection of Controls a) community controls * b) hospital controls c) no description	4) Definition of Controls a) no history of disease (endpoint) * b) no description of source	1) Comparability of cases and controls on the basis of the design or analysis a) study controls for _______________ (Select the most important factor.) * b) study controls for any additional factor * (This criteria could be modified to indicate specific control for a second important factor.)	Exposure 1) Ascertainment of exposure a) secure record (eg surgical records)* b) structured interview where blind to case/control status * c) interview not blinded to case/control status d) written self report or medical record only e) no description	2) Same method of ascertainment for cases and controls a) yes * b) no	3) Non-Response rate a) same rate for both groups * b) non respondents described c) rate different and no designation
Reduced mortality risk in the recent era in early-stage Hodgkin lymphoma patients treated with radiation therapy with or without chemotherapy (Patel CG et al, Int J Radiat Oncol Biol Phys 2018)	B	b* (also pediatric patients)	ND	a*	a*	a*	b*	a*	a*
Second cancers risk up to 40 years after treatment for Hodgkin's lymphoma. (Schaapveld M et al, N Eng J Med 2015)	B	b*(also pediatric patients)	ND	b*	a*	ND	b*	a*	a*
Secondary breast cancer risk by radiation volume in women with Hodgkin lymphoma (Conway JL et al, Int J Radiat Oncol Biol Phys 2017)	B	b*(also pediatric patients)	a*	a	a*	a*	b*	a*	a*
Breast cancer risk in female survivors of Hodgkin’s lymphoma: Lower risk after smaller radiation Volumes (De Bruin ML et al, J Clin Oncol 2009)	B	b* (also pediatric patients)	a*	a	a*	a*	b*	a*	a*
Risk of second malignancies in patients with early-stage classical Hodgkin’s lymphoma treated in a modern era (LeMieux MH et al, Canc Med 2015)	B	b* ( also pediatric patients)	a*	a*	a*	ND	b*	a*	a*
Characteristics and outcomes of breast cancer in women with and without a history of radiation for Hodgkin's lymphoma: a multi-institutional, matched cohort study (Elkin EB et al, J Clin Oncol 2011)	C	b	a*	a*	a*	a*b*	b*	a*	na

## Sheet: New castle_Cohort
Reference (authors, journal, year)	PICO	BIAS-Cohort study
		Per le categorie Selection, Exposure, Outcome: Per ogni item valutato riportare la lettera relativa alla risposta data e l'eventuale asterisco.Per la categoria Comparability si può dare più di una risposta e relativo asterisco
		Selection				Comparability	Outcome
		1) Representativeness of the exposed cohort a) truly representative of the average _______________ (describe) in the community * b) somewhat representative of the average ______________ in the community* c) selected group of users eg nurses, volunteers d) no description of the derivation of the cohort	2) Selection of the non exposed cohort a) drawn from the same community as the exposed cohort * b) drawn from a different source c) no description of the derivation of the non exposed cohort	3) Ascertainment of exposure a) secure record (eg surgical records) * b) structured interview* c) written self report d) no description	4) Demonstration that outcome of interest was not present at start of study a) yes * b) no	1) Comparability of cohorts on the basis of the design or analysis a) study controls for _____________ (select the most important factor) * b) study controls for any additional factor* (This criteria could be modified to indicate specific control for a second important factor.)	1) Assessment of outcome a) independent blind assessment * b) record linkage * c) self report d) no description	2) Was follow-up long enough for outcomes to occur a) yes (select an adequate follow up period for outcome of interest) * b) no	3) Adequacy of follow up of cohorts a) complete follow up - all subjects accounted for * b) subjects lost to follow up unlikely to introduce bias - small number lost - > ____ % (select an adequate %) follow up, or description provided of those lost) * c) follow up rate < ____% (select an adequate %) and no description of those lost d) no statement
Long-term overall survival and toxicities of ABVD vs BEACOPP in advanced Hodgkin lymphoma: A pooled analysis of four randomized trials (Andre M et al, Cancer Med 2020)	A	a*	ND	a*	a*	ND (not done)	b*	b	d
Patterns of Failure and Survival Outcomes after Total Lymphoid Irradiation and High-Dose Chemotherapy with Autologous Stem Cell Transplantation for relapsed or Refractory Classical Hodgkin Lymphoma. (Paudel N et al, Int J Radiat Oncol Biol Phys 2019)	A	a*	ND	a*	a*	ND	b*	b	d
Lenalidomide plus R-CHOP21 in newly diagnosed diffuse large B-cell lymphoma (DLBCL): long-term follow-up results from a combined analysis from two phase 2 trials. (Castellino A et al, Blood Cancer J 2018)	A	a*	ND	a*	a*	ND	b*	b	d
Age over Fifty-Five Years at Diagnosis Increases Risk of Second Malignancies after Autologous Transplantation for Patients with Hodgkin Lymphoma. (Pingali SR et al, Biol Blood Marrow Transplant 2017)	A	a*	ND	a*	a*	ND	b*	a*	d
Single or tandem autologous stem-cell transplantation for first-relapsed or refractory Hodgkin lymphoma: 10-year follow-up of the prospective H96 trial by the LYSA/SFGM-TC study group. (Sibon D, Haematologica 2016)	A	b*	ND	b*	a*	ND	b*	a*	b*
Low-dose consolidation radiation therapy for early stage unfavorable Hodgkin lymphoma. (Torok JA et al, Int J Radiat Oncol Biol Phys 2015)	A	b*	ND	d	a*	ND	b*	a*	d
Long-term outcomes after high dose therapy and autologous haematopoietic cell rescue for refractory/relapsed Hodgkin lymphoma. (Minn AY, Br J Haem 2012)	A	b*	ND	a*	a*	ND	b*	a*	d
Risk factors for the development of secondary malignancy after high-dose chemotherapy and autograft, with or without rituximab: a 20-year retrospective follow-up study in patients with lymphoma. (Tarella C et al, J Clin Oncol 2011)	A	b*	ND	a*	a*	ND	b*	a*	d
Second cancers risk up to 40 years after treatment for Hodgkin's lymphoma. (Schaapveld M et al, N Eng J Med 2015)	A	b*	ND	a*	a*	ND	b*	a*	b*
Breast cancer screening in women previously treated for Hodgkin's disease: a prospective cohort study (Diller L et al, J Clin Oncol 2002)	C	b*	a*	a*	b	ab**	b*	b	a*
Screening mammography for young women treated with supradiaphragmatic radiation for Hodgkin's lymphoma (Lee L et al, Ann Oncol 2008)	C	b*	a*	a*	a*	ab**	b*	a*	c
The UK national breast cancer screening programme for survivors of Hodgkin lymphoma detects breast cancer at an early stage (Howell SJ et al, Br J Cancer 2009)	C	b*	a*	a*	b	ab**	b*	b	na
Breast cancer surveillance in patients treated by radiotherapy for Hodgkin's lymphoma (Mariscotti G et al, Radiol Med 2013)	C	b*	b	a*	b	na	b*	a*	d
Prospective study of the efficacy of breast magnetic resonance imaging and mammographic screening in survivors of Hodgkin lymphoma (Ng AK et al, J Clin Oncol 2013)	C	b*	na	a*	a*	na	a*	a*	c

## Sheet: AMSTAR
Study, author	PICO	Did the research questions and inclusion criteria for the review include the components of PICO?	Did the report of the review contain an explicit statement that the review methods were established prior to the conduct of the review and did the report justify any significant deviations from the protocol?	Did the review authors explain their selection of the study designs for inclusion in the review?	Did the review authors use a comprehensive literature search strategy?	Did the review authors perform study selection in duplicate?	Did the review authors perform data extraction in duplicate?	Did the review authors provide a list of excluded studies and justify the exclusions?	Did the review authors describe the included studies in adequate detail?	Did the review authors use a satisfactory technique for assessing the risk of bias (RoB) in individual studies that were included in the review?	Did the review authors report on the sources of funding for the studies included in the review?	If meta-analysis was performed did the review authors use appropriate methods for statistical combination of results?	If meta-analysis was performed, did the review authors assess the potential impact of RoB in individual studies on the results of the meta-analysis or other evidence synthesis?	Did the review authors account for RoB in individual studies when interpreting/ discussing the results of the review?	Did the review authors provide a satisfactory explanation for, and discussion of, any heterogeneity observed in the results of the review?	If they performed quantitative synthesis did the review authors carry out an adequate investigation of publication bias (small study bias) and discuss its likely impact on the results of the review?	Did the review authors report any potential sources of conflict of interest, including any funding they received for conducting the review?
Optimisation of chemotherapy and radiotherapy for untreated Hodgkin lymphoma patients with respect to second malignant neoplasms, overall and progression-free survival: individual participant data analysis (Franklin J et al; 2017)	A,B	yes	yes	yes	yes	yes	yes	no	yes	yes	yes	yes	yes	yes	yes	yes	yes
Franklin J, Paus MD, Pluetschow A, Specht L. Chemotherapy, radiotherapy and combined modality for Hodgkin’s disease, with emphasis on second cancer risk (Review). Cochrane Database Syst Rev 2005; 4:CD003187. doi: 10.1002/14651858.CD003187.pub2	B	yes	yes	yes	yes	yes	yes	yes	yes	yes	yes	yes	yes	yes	yes	yes	yes
